# Supplementary material for: α7 Nicotinic Acetylcholine Receptors May Improve Schwann Cell Regenerating Potential via Metabotropic Signaling Pathways
Source: Cells. 2023 May 28;12(11):1494. doi: 10.3390/cells12111494 (PMC10253098; doi:10.3390/cells12111494)
Supplement: Supplementary file 1 [file cells-12-01494-s001.zip]

Archive with 1 entries (1 files):
- cells-2235345-supplementary.pdf
